# Supplementary material for: Targeted cortical reorganization using optogenetics in non-human primates
Source: eLife. 2018 May 29;7:e31034. doi: 10.7554/eLife.31034 (PMC5986269; doi:10.7554/eLife.31034)
Supplement: Figure 3—source code 1. [file elife-31034-fig3-code1.zip]

Archive with 99 entries (78 files):
- Figure3B_SourceCode.m
- __MACOSX/
- __MACOSX/._Figure3B_SourceCode.m
- Figure3C_SourceCode.m
- __MACOSX/._Figure3C_SourceCode.m
- helpers/
- helpers/addones.m
- __MACOSX/helpers/
- __MACOSX/helpers/._addones.m
- helpers/get_sessions.m
- __MACOSX/helpers/._get_sessions.m
- helpers/kakearney-boundedline-pkg-32f2a1f/
- helpers/kakearney-boundedline-pkg-32f2a1f/boundedline/
- helpers/kakearney-boundedline-pkg-32f2a1f/boundedline/boundedline.m
- __MACOSX/helpers/kakearney-boundedline-pkg-32f2a1f/
- __MACOSX/helpers/kakearney-boundedline-pkg-32f2a1f/boundedline/
- __MACOSX/helpers/kakearney-boundedline-pkg-32f2a1f/boundedline/._boundedline.m
- helpers/kakearney-boundedline-pkg-32f2a1f/boundedline/outlinebounds.m
- __MACOSX/helpers/kakearney-boundedline-pkg-32f2a1f/boundedline/._outlinebounds.m
- __MACOSX/helpers/kakearney-boundedline-pkg-32f2a1f/._boundedline
- helpers/kakearney-boundedline-pkg-32f2a1f/boundedline_readme.png
- __MACOSX/helpers/kakearney-boundedline-pkg-32f2a1f/._boundedline_readme.png
- helpers/kakearney-boundedline-pkg-32f2a1f/boundedline_readme_01.png
- __MACOSX/helpers/kakearney-boundedline-pkg-32f2a1f/._boundedline_readme_01.png
- helpers/kakearney-boundedline-pkg-32f2a1f/boundedline_readme_02.png
- __MACOSX/helpers/kakearney-boundedline-pkg-32f2a1f/._boundedline_readme_02.png
- helpers/kakearney-boundedline-pkg-32f2a1f/boundedline_readme_03.png
- __MACOSX/helpers/kakearney-boundedline-pkg-32f2a1f/._boundedline_readme_03.png
- helpers/kakearney-boundedline-pkg-32f2a1f/boundedline_readme_04.png
- __MACOSX/helpers/kakearney-boundedline-pkg-32f2a1f/._boundedline_readme_04.png
- helpers/kakearney-boundedline-pkg-32f2a1f/catuneven/
- helpers/kakearney-boundedline-pkg-32f2a1f/catuneven/catuneven.m
- __MACOSX/helpers/kakearney-boundedline-pkg-32f2a1f/catuneven/
- __MACOSX/helpers/kakearney-boundedline-pkg-32f2a1f/catuneven/._catuneven.m
- __MACOSX/helpers/kakearney-boundedline-pkg-32f2a1f/._catuneven
- helpers/kakearney-boundedline-pkg-32f2a1f/Inpaint_nans/
- helpers/kakearney-boundedline-pkg-32f2a1f/Inpaint_nans/demo/
- helpers/kakearney-boundedline-pkg-32f2a1f/Inpaint_nans/demo/html/
- helpers/kakearney-boundedline-pkg-32f2a1f/Inpaint_nans/demo/html/inpaint_nans_demo.html
- __MACOSX/helpers/kakearney-boundedline-pkg-32f2a1f/Inpaint_nans/
- __MACOSX/helpers/kakearney-boundedline-pkg-32f2a1f/Inpaint_nans/demo/
- __MACOSX/helpers/kakearney-boundedline-pkg-32f2a1f/Inpaint_nans/demo/html/
- __MACOSX/helpers/kakearney-boundedline-pkg-32f2a1f/Inpaint_nans/demo/html/._inpaint_nans_demo.html
- helpers/kakearney-boundedline-pkg-32f2a1f/Inpaint_nans/demo/html/inpaint_nans_demo.png
- __MACOSX/helpers/kakearney-boundedline-pkg-32f2a1f/Inpaint_nans/demo/html/._inpaint_nans_demo.png
- helpers/kakearney-boundedline-pkg-32f2a1f/Inpaint_nans/demo/html/inpaint_nans_demo_01.png
- __MACOSX/helpers/kakearney-boundedline-pkg-32f2a1f/Inpaint_nans/demo/html/._inpaint_nans_demo_01.png
- helpers/kakearney-boundedline-pkg-32f2a1f/Inpaint_nans/demo/html/inpaint_nans_demo_02.png
- __MACOSX/helpers/kakearney-boundedline-pkg-32f2a1f/Inpaint_nans/demo/html/._inpaint_nans_demo_02.png
- helpers/kakearney-boundedline-pkg-32f2a1f/Inpaint_nans/demo/html/inpaint_nans_demo_03.png
- __MACOSX/helpers/kakearney-boundedline-pkg-32f2a1f/Inpaint_nans/demo/html/._inpaint_nans_demo_03.png
- helpers/kakearney-boundedline-pkg-32f2a1f/Inpaint_nans/demo/html/inpaint_nans_demo_04.png
- __MACOSX/helpers/kakearney-boundedline-pkg-32f2a1f/Inpaint_nans/demo/html/._inpaint_nans_demo_04.png
- helpers/kakearney-boundedline-pkg-32f2a1f/Inpaint_nans/demo/html/inpaint_nans_demo_05.png
- __MACOSX/helpers/kakearney-boundedline-pkg-32f2a1f/Inpaint_nans/demo/html/._inpaint_nans_demo_05.png
- helpers/kakearney-boundedline-pkg-32f2a1f/Inpaint_nans/demo/html/inpaint_nans_demo_06.png
- __MACOSX/helpers/kakearney-boundedline-pkg-32f2a1f/Inpaint_nans/demo/html/._inpaint_nans_demo_06.png
- __MACOSX/helpers/kakearney-boundedline-pkg-32f2a1f/Inpaint_nans/demo/._html
- helpers/kakearney-boundedline-pkg-32f2a1f/Inpaint_nans/demo/inpaint_nans_demo_old.m
- __MACOSX/helpers/kakearney-boundedline-pkg-32f2a1f/Inpaint_nans/demo/._inpaint_nans_demo_old.m
- __MACOSX/helpers/kakearney-boundedline-pkg-32f2a1f/Inpaint_nans/._demo
- helpers/kakearney-boundedline-pkg-32f2a1f/Inpaint_nans/doc/
- helpers/kakearney-boundedline-pkg-32f2a1f/Inpaint_nans/doc/methods_of_inpaint_nans.m
- __MACOSX/helpers/kakearney-boundedline-pkg-32f2a1f/Inpaint_nans/doc/
- __MACOSX/helpers/kakearney-boundedline-pkg-32f2a1f/Inpaint_nans/doc/._methods_of_inpaint_nans.m
- helpers/kakearney-boundedline-pkg-32f2a1f/Inpaint_nans/doc/Nomination comments.rtf
- __MACOSX/helpers/kakearney-boundedline-pkg-32f2a1f/Inpaint_nans/doc/._Nomination comments.rtf
- __MACOSX/helpers/kakearney-boundedline-pkg-32f2a1f/Inpaint_nans/._doc
- helpers/kakearney-boundedline-pkg-32f2a1f/Inpaint_nans/garden50.jpg
- __MACOSX/helpers/kakearney-boundedline-pkg-32f2a1f/Inpaint_nans/._garden50.jpg
- helpers/kakearney-boundedline-pkg-32f2a1f/Inpaint_nans/inpaint_nans.m
- __MACOSX/helpers/kakearney-boundedline-pkg-32f2a1f/Inpaint_nans/._inpaint_nans.m
- helpers/kakearney-boundedline-pkg-32f2a1f/Inpaint_nans/inpaint_nans_bc.m
- __MACOSX/helpers/kakearney-boundedline-pkg-32f2a1f/Inpaint_nans/._inpaint_nans_bc.m
- helpers/kakearney-boundedline-pkg-32f2a1f/Inpaint_nans/inpaint_nans_demo.m
- __MACOSX/helpers/kakearney-boundedline-pkg-32f2a1f/Inpaint_nans/._inpaint_nans_demo.m
- helpers/kakearney-boundedline-pkg-32f2a1f/Inpaint_nans/license.txt
- __MACOSX/helpers/kakearney-boundedline-pkg-32f2a1f/Inpaint_nans/._license.txt
- helpers/kakearney-boundedline-pkg-32f2a1f/Inpaint_nans/monet_adresse.jpg
- __MACOSX/helpers/kakearney-boundedline-pkg-32f2a1f/Inpaint_nans/._monet_adresse.jpg
- helpers/kakearney-boundedline-pkg-32f2a1f/Inpaint_nans/test/
- helpers/kakearney-boundedline-pkg-32f2a1f/Inpaint_nans/test/test_main.m
- __MACOSX/helpers/kakearney-boundedline-pkg-32f2a1f/Inpaint_nans/test/
- __MACOSX/helpers/kakearney-boundedline-pkg-32f2a1f/Inpaint_nans/test/._test_main.m
- __MACOSX/helpers/kakearney-boundedline-pkg-32f2a1f/Inpaint_nans/._test
- __MACOSX/helpers/kakearney-boundedline-pkg-32f2a1f/._Inpaint_nans
- helpers/kakearney-boundedline-pkg-32f2a1f/LICENSE.txt
- __MACOSX/helpers/kakearney-boundedline-pkg-32f2a1f/._LICENSE.txt
- helpers/kakearney-boundedline-pkg-32f2a1f/README.md
- __MACOSX/helpers/kakearney-boundedline-pkg-32f2a1f/._README.md
- helpers/kakearney-boundedline-pkg-32f2a1f/singlepatch/
- helpers/kakearney-boundedline-pkg-32f2a1f/singlepatch/singlepatch.m
- __MACOSX/helpers/kakearney-boundedline-pkg-32f2a1f/singlepatch/
- __MACOSX/helpers/kakearney-boundedline-pkg-32f2a1f/singlepatch/._singlepatch.m
- __MACOSX/helpers/kakearney-boundedline-pkg-32f2a1f/._singlepatch
- __MACOSX/helpers/._kakearney-boundedline-pkg-32f2a1f
- __MACOSX/._helpers
- README.rtf
- __MACOSX/._README.rtf
