# Supplementary material for: Targeted cortical reorganization using optogenetics in non-human primates
Source: eLife. 2018 May 29;7:e31034. doi: 10.7554/eLife.31034 (PMC5986269; doi:10.7554/eLife.31034)
Supplement: Figure 3—source code 1. [file elife-31034-fig3-code1.zip › helpers/addones.m]

function y = addones(x)
% y = addones(x)
%   adds a column of ones to matrix x

N = size(x,1);
y = cat(2,ones(N,1),x);
