# Supplementary material for: Targeted cortical reorganization using optogenetics in non-human primates
Source: eLife. 2018 May 29;7:e31034. doi: 10.7554/eLife.31034 (PMC5986269; doi:10.7554/eLife.31034)
Supplement: Figure 4—source code 1. [file elife-31034-fig4-code1.zip]

Archive with 26 entries (23 files):
- Figure4B_SourceCode.m
- __MACOSX/
- __MACOSX/._Figure4B_SourceCode.m
- Figure4C_SourceCode.m
- __MACOSX/._Figure4C_SourceCode.m
- Figure4D_SourceCode.m
- __MACOSX/._Figure4D_SourceCode.m
- Figure4E.m
- __MACOSX/._Figure4E.m
- Figure4F_SourceCode.m
- __MACOSX/._Figure4F_SourceCode.m
- Figure4G_SourceCode.m
- __MACOSX/._Figure4G_SourceCode.m
- Figure4H_SourceCode.m
- __MACOSX/._Figure4H_SourceCode.m
- helpers/
- helpers/addones.m
- __MACOSX/helpers/
- __MACOSX/helpers/._addones.m
- helpers/get_sessions.m
- __MACOSX/helpers/._get_sessions.m
- helpers/hline.m
- __MACOSX/helpers/._hline.m
- __MACOSX/._helpers
- README.rtf
- __MACOSX/._README.rtf
