# Supplementary material for: Targeted cortical reorganization using optogenetics in non-human primates
Source: eLife. 2018 May 29;7:e31034. doi: 10.7554/eLife.31034 (PMC5986269; doi:10.7554/eLife.31034)
Supplement: Figure 4—source code 1. [file elife-31034-fig4-code1.zip › helpers/hline.m]

function hline(y,varargin)
%% hline(x)
% Plots horizontal line on current axes at X=x. (x can be a vector)
% Default is a black dashed line, but user can specify formatting

y = y(:)';
Y = [repmat(y,2,1);nan(2,length(y))];
Y = Y(:);

xx = get(gca,'XLim')';
X = [repmat(xx,1,length(y));nan(2,length(y))];
X = X(:);

hold on
if nargin < 2,
    plot(X,Y,'--k')
else
    plot(X,Y,varargin{:})
end
