# Supplementary material for: Targeted cortical reorganization using optogenetics in non-human primates
Source: eLife. 2018 May 29;7:e31034. doi: 10.7554/eLife.31034 (PMC5986269; doi:10.7554/eLife.31034)
Supplement: Figure 4—source data 1. [file elife-31034-fig4-data1.zip]

Archive with 11 entries (10 files):
- Figure4B-C_SourceData.mat
- __MACOSX/
- __MACOSX/._Figure4B-C_SourceData.mat
- Figure4D_SourceData.mat
- __MACOSX/._Figure4D_SourceData.mat
- Figure4E-F_SourceData.mat
- __MACOSX/._Figure4E-F_SourceData.mat
- Figure4G_SourceData.mat
- __MACOSX/._Figure4G_SourceData.mat
- Figure4H_SourceData.mat
- __MACOSX/._Figure4H_SourceData.mat
