# Supplementary material for: Targeted cortical reorganization using optogenetics in non-human primates
Source: eLife. 2018 May 29;7:e31034. doi: 10.7554/eLife.31034 (PMC5986269; doi:10.7554/eLife.31034)
Supplement: Figure 6—source code 1. [file elife-31034-fig6-code1.zip]

Archive with 20 entries (17 files):
- Figure6A_SourceCode.m
- __MACOSX/
- __MACOSX/._Figure6A_SourceCode.m
- Figure6B_SourceCode.m
- __MACOSX/._Figure6B_SourceCode.m
- Figure6C_SourceCode.m
- __MACOSX/._Figure6C_SourceCode.m
- helpers/
- helpers/ConnectivityVisualization.m
- __MACOSX/helpers/
- __MACOSX/helpers/._ConnectivityVisualization.m
- helpers/EcogMap.m
- __MACOSX/helpers/._EcogMap.m
- helpers/makeColorMap.m
- __MACOSX/helpers/._makeColorMap.m
- helpers/vec2heatmap.m
- __MACOSX/helpers/._vec2heatmap.m
- __MACOSX/._helpers
- README.rtf
- __MACOSX/._README.rtf
