# Supplementary material for: Targeted cortical reorganization using optogenetics in non-human primates
Source: eLife. 2018 May 29;7:e31034. doi: 10.7554/eLife.31034 (PMC5986269; doi:10.7554/eLife.31034)
Supplement: Figure 6—source data 1. [file elife-31034-fig6-data1.zip]

Archive with 5 entries (4 files):
- Figure6AB_SourceData.mat
- __MACOSX/
- __MACOSX/._Figure6AB_SourceData.mat
- Figure6C_SourceData.mat
- __MACOSX/._Figure6C_SourceData.mat
