# Supplementary material for: Targeted cortical reorganization using optogenetics in non-human primates
Source: eLife. 2018 May 29;7:e31034. doi: 10.7554/eLife.31034 (PMC5986269; doi:10.7554/eLife.31034)
Supplement: Figure 7—source code 1. [file elife-31034-fig7-code1.zip]

Archive with 7 entries (6 files):
- Figure7C_SourceCode.m
- __MACOSX/
- __MACOSX/._Figure7C_SourceCode.m
- Figure7D_SourceCode.m
- __MACOSX/._Figure7D_SourceCode.m
- Figure7README.rtf
- __MACOSX/._Figure7README.rtf
