# Supplementary material for: Targeted cortical reorganization using optogenetics in non-human primates
Source: eLife. 2018 May 29;7:e31034. doi: 10.7554/eLife.31034 (PMC5986269; doi:10.7554/eLife.31034)
Supplement: Figure 7—source code 1. [file elife-31034-fig7-code1.zip › Figure7D_SourceCode.m]

%% parameters for figure
clear,clc,close all

% colors/markers
cc = [.35 .35 .35]; % gray

% font
title_size = 14;
label_size = 10;
other_size = 10;
type = 'Helvetica';

%% PREDICT COHERENCE CHANGES FROM INPUT COHERENCE
load Figure7D_SourceData.mat

subplot(2,1,1), 
errorbar(1:5,mean(slope.short),std(slope.short)/sqrt(size(slope.short,1)))
xlim([.5,5.5])
set(gca,'XTick',1:5,'XTickLabel','',...
    'YLim',[0,.75],'YTick',0:.25:.75)
ylabel('slope')
title('Hebbian Analysis: Short Latency Stim Sessions')
box off

subplot(2,1,2),
errorbar(1:5,mean(r2.short),std(r2.short)/sqrt(size(r2.short,1)))
xlim([.5,5.5])
set(gca,'XTick',1:5,'XTickLabel',{'1-->2','2-->3','3-->4','4-->5','5-->6'},...
    'YLim',[0,.4],'YTick',0:.1:.4)
ylabel('r^2')
box off

text(3,-.075,'Blocks','HorizontalAlignment','center')

%% STATS
% data points
Nnone = size(slope.none(:),1);
Nshort = size(slope.short(:),1);

% ranksum slope
[pval,h] = ranksum(slope.none(:),slope.short(:));
fprintf('ranksum-test on slope stim vs. ctrl: p=%.03f\n',pval)

% ranksum r2
[pval,h] = ranksum(r2.none(:),r2.short(:));
fprintf('ranksum-test on r^2 stim vs. ctrl: p=%.03f\n',pval)

% t-test slope
[h,pval] = ttest(slope.short(:));
fprintf('t-test on slope stim: p=%.09f\n',pval)

% proportion of regression model p-vals<.05
fprintf('no stim proportion of p-vals<.05: %i out of %i\n',sum(p.none(:)<.05),Nnone)
fprintf('long latency stim proportion of p-vals<.05: %i out of %i\n',sum(p.short(:)<.05),Nshort)
