# Supplementary material for: Targeted cortical reorganization using optogenetics in non-human primates
Source: eLife. 2018 May 29;7:e31034. doi: 10.7554/eLife.31034 (PMC5986269; doi:10.7554/eLife.31034)
Supplement: Figure 7—figure supplement 1—source code 1. [file elife-31034-fig7-figsupp1-code1.zip › Figure7_FigureSupplement1A_SourceCode.m]

%% show coherence connectivity changes for a short latency session
clear, clc
path('helpers',path);

% session info
name = 'Jalapeno';

% load data
load('Figure7_FigureSupplement1A-B_SourceData.mat')
dC   = Cf-C0_2;
Cc   = C2-C0_1;

%% plot

% mean subtraction
dC   = dC - nanmean(dC(:));
Cc   = Cc - nanmean(Cc(:));

figure,
ConnectivityVisualization(dC,1,L); % delta
set(gcf,'Name','Change in Coherence')

figure,
ConnectivityVisualization(Cc,1,L); % delta
set(gcf,'Name','Conditioning Coherence')
