# Supplementary material for: Targeted cortical reorganization using optogenetics in non-human primates
Source: eLife. 2018 May 29;7:e31034. doi: 10.7554/eLife.31034 (PMC5986269; doi:10.7554/eLife.31034)
Supplement: Table 2—source code 1. [file elife-31034-table2-code1.zip]

Archive with 7 entries (6 files):
- SupplementalTable2_README.rtf
- __MACOSX/
- __MACOSX/._SupplementalTable2_README.rtf
- SupplementalTable2A_SourceCode.m
- __MACOSX/._SupplementalTable2A_SourceCode.m
- SupplementalTable2B_SourceCode.m
- __MACOSX/._SupplementalTable2B_SourceCode.m
